# Supplementary material for: Identification of resistance to stripe rust in 267 Chinese spring wheat landraces germplasm and molecular detection of disease resistance genes
Source: Biochem Biophys Rep. 2025 Aug 17;43:102206. doi: 10.1016/j.bbrep.2025.102206 (PMC12390856; doi:10.1016/j.bbrep.2025.102206)
Supplement: Multimedia component 1 [file mmc1.xlsx]

## Sheet: Sheet1
Table S1 Resistance identification and molecular marker detection results of 267 wheat varieties at seedling stage and adult stage
No.	Save number	Name of cultivars	Reaction type in adult plant stage					Seedling reaction type		Molecular marker test
			2023Year		2024Year			CYR32	CYR34	Yr5	Yr9	Yr10	Yr15	Yr17	Yr18	Yr26	YrSP
			Xining	Huangzhong	Gonghe	Huangzhong	Xining
			(23XN)	(23HZ)	(24GH)	(24HZ)	(24XN)
			IT/S/P					IT
1	Qingnong477	Daliuyuehuangmai	4/80/60	4/40/60	4/100/100	4/80/80	4/100/100	7	7	-	-	-	-	-	-	-	-
2	Qingnong424	Dabaimai	4/10/5	4/10/20	0	0	4/60/60	7	7	-	-	-	-	-	-	-	-
3	Qingnong418	Dahongmai	4/10/10	4/10/40	4/60/80	4/20/10	4/40/30	7	7	-	-	+	-	-	-	-	-
4	Qingnong486	Baixiaomai	4/60/50	4/40/60	4/100 /100	4/20/30	4/100/100	7	7	-	-	-	-	-	-	-	-
5	Qingnong481	Baimai	4/20/40	4/40/40	4/100 /100	4/60/40	4/80/100	×	×	-	-	-	-	-	-	-	-
6	Qingnong430	Baiduanmai	4/10/10	4/40/80	4/100 /100	4/40/20	4/20/50	×	2	-	-	-	-	-	-	-	-
7	Qingnong422	Galaohan	4/40/20	4/20/20	4/60/60	4/60/20	0	×	2	-	-	-	-	-	-	-	-
8	Qingnong436	Hongchangmang	4/10/10	4/20/40	4/80/50	3/10/10(SR)	4/20/30	7	7	-	-	-	-	-	+	-	-
9	Qingnong489	Hongjinmai	4/20/40	4/40/60	4/100/100	4/60/30	4/60/80	2	×	-	-	-	-	-	-	-	-
10	Qingnong468	Qixiaomai	4/40/60	4/60/80	4/100/100	4/60/60	4/100/100	8	7	-	-	-	-	-	-	-	-
11	Qingnong487	Jinmai	4/60/80	4/80/60	3/10/10 (SR)	4/80/80	4/100/100	2	2	-	-	-	-	-	-	-	-
12	Qingnong473	Hezhougamai	4/40/60	4/10/20	4/80/100	4/40/40	4/40/60	8	7	-	-	-	-	-	-	-	-
13	Qingnong432	Hezhoumai	4/40/30	4/10/30	4/10/20	0	4/20/50	7	2	-	-	+	+	-	+	-	-
14	Qingnong434	Liangzhoumai	4/40/20	4/20/10	4/60/60	4/60/40	4/60/30	9	8	-	-	-	-	-	+	-	-
15	Qingnong444	Heiwangmai	3/10/10(SR)	4/20/40	4/60/80	4/40/50	4/40/50	8	7	-	-	-	-	-	-	-	-
16	Qingnong483	Duanbaimai	4/10/10	4/20/40	4/40/80	4/40/20	4/40/60	8	2	-	-	-	-	-	-	-	-
17	Qingnong466	Qunkedabaimai	4/5/10	4/20/80	4/60/50	4/80/60	4/60/80	8	7	-	-	-	-	-	-	-	-
18	Qingnong495	Yizhimai	4/10/50	4/80/80	4/60/80	4/20/30	4/40/60	7	7	-	-	-	-	-	-	-	-
19	Qingnong502	7-3Dabaimai7-3	4/40/80	4/40/60	4/60/30	4/80/80	4/60/80	7	7	-	-	-	-	-	-	-	-
20	Qingnong509	Dabaimai	4/60/80	4/40/70	4/60/60	4/60/80	4/80/80	8	7	-	-	-	-	-	-	-	-
21	Qingnong508	Dazhuangxiaomai	4/20/20	4/60/40	4/10/10	4/60/60	4/20/40	7	7	-	-	-	-	-	-	-	-
22	Qingnong459	Xiaohongmai	4/40/50	4/40/60	4/40/10	4/60/30	4/80/100	7	7	-	-	+	-	-	-	-	+
23	Qingnong460	Xiaohongmai1	4/40/60	4/80/80	4/60/80	4/40/60	4/100/40	8	7	-	-	+	-	-	-	-	-
24	Qingnong503	Maowawa	4/80/80	4/40/60	4/80/50	4/40/80	4/100/100	7	2	-	-	-	-	-	-	-	-
25	Qingnong464	Liuyuehuang	4/60/80	4/80/80	4/60/80	4/60/80	4/100/100	7	7	-	-	-	-	-	-	-	-
26	Qingnong447	Baibanmai	4/20/50	4/40/20	4/20/40	4/10/10	4/80/60	7	7	-	-	-	-	-	-	-	-
27	Qingnong497	Lanmai-2	4/80/80	4/40/60	4/60/50	4/60/80	4/100/100	7	7	-	-	-	-	-	-	-	-
28	Qingnong505	Qinglanmai	4/80/80	4/80/60	4/80/100	4/40/60	4/60/100	7	7	-	-	-	-	-	-	+	-
29	Qingnong498	Lataibanmai	4/60/100	4/100/100	4/100/100	4/60/60	4/80/80	7	7	-	-	-	-	-	-	-	-
30	Qingnong506	Hedebanmai	4/80/100	4/80/60	4/80/80	4/60/80	4/100/100	9	7	-	-	-	-	-	-	-	-
31	Qingnong463	Deda	4/60/50	4/60/80	4/80/60	4/40/60	4/60/50	8	7	-	-	-	-	-	-	-	-
32	Qingnong504	Gajiaxiang	4/80/100	4/60/80	4/60/50	4/10/20	4/20/50	×	2	-	-	-	-	-	-	-	-
33	Qingnong514	Xiaohongmai	4/100/100	4/100/100	4/60/60	4/80/80	4/100/100	7	2	-	-	+	-	-	-	-	-
34	Qingnong513	Wumangxiaomai	4/100/100	4/100/100	4/100/100	4/60/80	4/100/100	7	7	-	-	-	-	-	-	-	-
35	Zang1680	Zhadaxiaiomai	4/100/100	4/100/100	4/100/100	4/40/30	4/100/100	7	7	-	-	-	-	-	-	+	-
36	Zang1681	Zhadaxiaomai	4/100/100	4/100/100	4/100/100	4/60/80	4/100/100	×	×	-	-	-	-	-	-	-	-
37	Zang1682	Zhagabu	4/100/100	4/100/100	4/100/100	4/60/50	4/100/100	7	7	-	-	-	-	-	-	-	-
38	Zang1683	Baipimai	4/80/100	4/100/100	4/100/100	4/80/100	4/100/100	8	7	-	-	-	-	-	-	-	-
39	Zang1678	Geerrenmai	4/80/100	4/100/100	4/80/100	4/100/100	4/100/100	7	7	-	-	-	-	-	-	-	-
40	Zang1092	Xiajiangqumangmai	4/100/100	4/80/100	4/60/80	4/40/60	4/100/100	7	7	-	-	+	-	-	-	-	-
41	Zang935	Wumanghongmai	4/100/100	4/100/100	4/80/100	4/60/80	4/100/100	7	7	-	-	-	-	-	-	-	-
42	Zang1398	Zhongmanghongmai	4/100/100	4/100/100	4/80/100	4/100/100	4/100/100	7	7	-	-	+	-	-	-	-	-
43	Zang1552	Changmanghongmai	3/60/80	4/80/100	3/10/10 (SR)	0	4/20/20	7	7	-	-	-	-	-	-	-	-
44	Zang1526	Rendamaoyinnai	4/100/100	4/100/100	4/80/100	4/80/80	4/100/100	7	7	-	-	-	-	-	-	+	-
45	Zang1048	Baachangguangmai	4/100/100	4/100/100	4/60/80	4/80/100	4/100/100	7	7	-	-	-	-	-	-	+	-
46	Zang109	Buzhuo-2	4/80/100	4/100/100	4/80/100	4/60/80	4/100/100	7	7	+	-	-	-	-	-	+	-
47	Zang1318	Shenggezharen	4/100/100	4/80/100	4/60/100	4/60/70	4/100/100	×	×	-	-	-	-	-	-	-	-
48	Zang218	Nicaichangmang	4/100/100	4/100/100	4/80/100	4/60/80	4/100/100	7	7	+	-	-	-	-	-	+	-
49	Zang1066	Jiamabaimangmei	4/80/100	4/40/60	4/60/80	4/20/30	4/60/100	7	7	-	-	+	-	-	-	-	-
50	Zang634	Jilongxiaomai	4/80/100	4/60/80	4/60/80	4/60/80	4/100/100	×	5	-	+	-	-	-	-	+	+
51	Zang1550	Jilongbaimai	4/80/100	4/80/80	4/80/100	4/80/100	4/100/100	7	7	+	-	-	-	-	-	+	-
52	Zang1480	Tuanjiejizhuo	4/80/100	4/60/80	4/60/80	4/60/80	4/100/100	7	7	-	-	+	-	-	-	-	-
53	Zang399	Zhongdawumangmai	4/60/80	4/100/100	4/80/80	4/80/60	4/100/100	7	2	-	-	+	-	-	-	-	-
54	Zang379	Hongyinwumangguansui	4/100/100	4/100/100	4/100/100	4/100/100	4/100/100	7	2	-	-	+	-	-	-	-	+
55	Zang1672	Zhuogazharen	4/100/100	4/100/100	4/100/100	4/100/100	4/100/100	×	×	-	-	-	-	-	-	+	-
56	Zang38	Jiazha	4/80/100	4/100/100	4/80/80	4/10/10	4/40/40	7	7	+	-	+	-	-	-	+	+
57	Zang1487	Juezhuo-1	4/80/100	4/100/100	4/80/100	4/60/80	4/100/100	7	7	+	+	+	-	-	-	+	-
58	Zang370	Langdachangmangmai	4/100/100	4/100/100	4/80/100	4/80/70	4/100/100	7	7	-	-	-	-	-	-	-	-
59	Zang591	Sajiachunmai	4/80/100	4/100/100	4/100/10	4/40/60	4/100/100	7	7	-	-	-	-	-	-	-	-
60	Zang889	Minzhulinzhaga	4/100/100	4/80/100	4/80/100	4/80/100	4/80/100	7	7	-	-	-	-	-	-	-	-
61	Zang553	Tansongpeizhuo	4/80/100	4/60/80	4/60/80	4/60/80	4/60/60	7	7	-	-	-	-	-	-	-	-
62	Zang927	Zangmuchun	4/100/100	4/80/100	4/80/80	4/40/60	4/100/100	2	2	-	-	+	-	-	-	-	-
63	Chuan723	Yigengmiao	4/60/80	4/100/100	4/40/60	3/10/10(SR)	4/60/80	6	2	-	-	-	-	-	+	-	-
64	Chuan725	Sanyuanmai	4/60/100	4/100/100	4/60/80	4/60/50	4/20/10	7	7	-	-	-	-	-	-	-	-
65	Chuan726	Sanyuanmiao	4/40/80	4/100/100	4/80/80	4/40/60	4/20/20	7	7	-	-	-	-	-	+	-	-
66	Chuan809	Dongxiaomai	4/40/50	4/60/80	4/60/50	0	4/20/30	8	7	-	-	+	+	-	-	-	-
67	Chuan832	Aixiaomai(2)	4/40/80	4/60/80	4/100/100	4/80/80	4/100/100	7	7	+	-	-	-	-	-	+	+
68	Chuan833	Aimai	4/20/50	4/20/50	4/40/30	3/20/20(SR)	4/10/10	8	7	+	-	+	-	-	-	-	-
69	Chuan836	Youmangxiaomai	4/10/20	4/20/30	4/60/30	0	4/10/10	7	2	+	-	+	-	-	-	-	-
70	Chuan882	Hongyiaixiaomai	4/40/50	4/40/60	4/60/60	4/60/80	4/40/40	7	7	-	-	-	-	-	-	-	-
71	Chuan883	Yuezuowumangmai	4/20/30	4/40/60	4/20/50	3/10/10(SR)	4/40/50	7	7	-	-	-	-	-	-	+	-
72	Chuan927	Gaoshanyoumangxiaomai	4/20/50	4/20/30	4/40/30	4/60/60	4/20/60	×	×	-	-	-	-	-	-	-	-
73	Chuan926	Gaoshanzaoshuxiaomai	4/40/60	4/20/40	4/60/60	4/80/40	4/60/60	7	7	-	-	+	-	-	-	-	-
74	Chuan939	Ranriwumangmai	4/60/80	4/100/100	4/60/80	4/40/50	4/100/100	7	7	-	-	+	-	-	-	-	-
75	Chuan940	Ranriyoumangmai	4/80/80	4/60/80	4/80/80	4/60/60	4/80/80	8	7	-	-	-	-	-	-	-	-
76	Chuan742	Dachunbaisilengmai	4/40/30	3/20/30	4/20/20	4/40/30	4/10/10	7	7	-	-	+	-	-	-	-	-
77	Chuan744	Dachunzhenixiaomai	4/20/20	4/20/30	4/60/80	3/20/20(SR)	4/40/60	7	7	-	-	-	-	-	-	-	-
78	Chuan743	Dachunzhaonixiaomai	4/40/60	4/40/20	4/60/80	4/20/30	4/40/50	7	7	-	-	-	-	-	-	-	-
79	Chuan756	Baworongxianmai	4/80/80	4/60/80	4/60/80	4/80/100	4/100/100	8	7	-	-	-	-	-	-	-	-
80	Chuan766	Bawujiantoumai	4/80/100	4/100/100	4/60/80	4/80/80	4/100/100	7	7	-	-	+	-	-	+	-	-
81	Chuan755	Bendixiaomai	4/60/80	4/100/100	4/80/50	4/60/80	4/80/80	7	7	-	-	-	-	-	-	+	-
82	Chuan774	Bendixiaomai(2)	4/60/80	4/100/100	4/80/100	4/40/50	4/60/80	7	7	-	-	+	-	-	-	-	-
83	Chuan786	Bendihuanghuamai	4/80/100	4/100/100	4/60/80	4/40/50	4/40/60	7	7	-	-	+	-	-	-	-	-
84	Chuan842	Zaimaizi	4/40/60	4/60/80	4/40/50	4/40/20	4/80/60	7	7	-	-	-	-	-	-	-	-
85	Chuan881	Hongsuimai	4/60/60	4/60/80	4/40/60	0	4/30/50	×	×	-	-	-	-	-	-	-	-
86	Chuan888	Zuogeng	4/80/100	4/100/100	4/80/100	4/100/100	4/100/80	7	7	-	-	-	-	-	-	-	-
87	Chuan890	Zuoluo	4/60/60	4/100/100	4/80/80	4/80/100	4/40/80	×	×	-	-	-	-	-	+	-	-
88	Chuan895	Chimaizi	4/40/60	4/60/80	4/60/80	4/60/50	4/30/60	×	×	-	-	-	-	-	-	-	-
89	Chuan916	Chunxiaomai(1)	4/20/30	4/20/40	4/80/80	4/20/30	4/20/30	7	7	-	-	-	-	-	-	-	-
90	Chuan912	Rongmai	4/80/100	4/100/100	4/100/100	4/80/80	4/100/100	7	7	-	-	-	-	-	+	-	-
91	Chuan929	Kangdingxiankuaimai	4/40/60	4/60/80	4/100/100	4/60/80	4/80/80	7	7	-	-	-	+	-	-	-	-
92	Chuan944	Wanshuhongxiaomai	4/20/40	4/60/80	4/100/100	4/40/60	4/80/100	7	7	-	-	+	-	-	-	-	-
93	Chuan934	Zhaoyixiaomai	4/20/30	4/40/60	4/40/30	4/20/30	4/20/60	7	7	-	-	+	+	-	-	-	-
94	Chuan949	Chuichuixiaomai	0	4/20/60	4/40/50	0	4/40/60	7	7	-	-	+	-	-	-	-	-
95	Meng1055	Dabaimangmai	4/10/10	4/60/80	4/20/20	0	4/30/20	7	7	-	-	+	-	-	+	-	-
96	Meng1085	Dahongpi	4/10/10	4/60/80	4/40/30	0	4/100/50	7	7	-	-	-	-	-	+	-	-
97	Meng1068	Dahongmangmai	4/20/10	4/80/80	4/60/80	4/10/10	4/40/100	7	7	-	-	+	+	-	+	-	-
98	Meng1047	Dahongpap	4/10/10	4/80/80	4/80/60	0	4/10/10	7	7	+	-	+	-	-	+	-	-
99	Meng1158	Xiaomangmai	4/10/10	4/20/30	4/40/50	0	4/10/10	8	7	-	-	+	-	-	+	-	-
100	Meng1094	Xiaohongmangmai	4/10/10	4/40/60	4/40/60	0	4/20/20	8	7	-	-	+	-	-	+	-	-
101	Meng1151	Huoliaomai	0	2/10/10	0	0	0	7	7	-	-	+	+	-	+	-	-
102	Meng1278	Xinsandaomei	4/20/50	4/20/60	4/40/20	4/40/10	4/60/80	7	7	+	-	+	-	-	-	+	+
103	Meng1099	Erhongpi	4/60/40	4/40/60	4/40/60	0	0	7	7	-	-	+	+	-	+	-	-
104	Meng1164	Dabaipi	0	0	4/20/30	0	0	7	7	-	-	+	-	-	+	-	-
105	Meng1178	Dahongpao	0	1/5/10	0	0	0	7	7	-	-	+	+	-	+	-	-
106	Meng1127	Xiaobaipi	4/40/60	3/40/60(SR)	4/60/50	0	4/40/60	7	7	-	-	+	+	-	+	-	-
107	Meng1034	Xiaobaimai	4/40/80	4/40/60	4/60/20	4/10/t	4/20/10	7	7	-	-	+	-	-	+	-	-
108	Meng1272	Xiaohongsui	0	4/20/30	4/80/60	0	0	7	7	-	-	+	-	-	+	-	+
109	Yun165	Dabaimai	4/60/80	4/80/80	4/80/80	4/10/20	4/60/60	2	7	-	-	-	-	-	-	-	-
110	Yun280	Datoumai	4/20/30	4/80/60	3/60/80	4/40/20	4/10/10	7	7	+	-	-	-	-	-	-	-
111	Yun185	Daheimai-12	4/60/80	4/40/60	3/40/60	4/20/30	4/60/60	7	7	-	-	-	-	-	-	-	-
112	Yun254	Xiaobaimaibianyi	4/60/80	4/60/80	4/60/80	3/10/t(SR)	4/100/40	2	2	+	-	+	-	-	+	-	+
113	Yun118	Xiaomai(2)	4/40/50	4/60/80	4/40/50	0	4/10/20	7	7	-	-	+	-	-	-	-	-
114	Yun52	Xiaomai(5)	4/40/60	4/60/80	4/60/80	4/10/10	0	7	7	-	-	-	-	-	-	-	-
115	Yun199	Xiaomai(7)	4/20/60	4/40/60	3/60/60	4/10/t	4/10/20	2	×	+	-	-	-	-	-	+	-
116	Yun94	Shandimai	4/40/80	3/60/80	4/20/10	0	0	7	7	-	-	-	-	-	-	-	-
117	Yun147	Muchangmimai	3/40/60(SR)	3/60/50	4/40/60	0	4/10/10	7	7	-	-	+	-	-	+	-	-
118	Yun458	Maoguangtou	1/5/5	2/10/10	4/40/30	3/20/20(SR)	0	2	7	-	-	-	-	-	-	-	-
119	Yun144	Maokemai(1)	4/40/60	4/100/100	4/20/30	4/60/40	4/10/10	7	7	-	-	-	-	-	-	-	-
120	Yun111	Changmanghuakemai	4/100/100	4/100/100	4/40/60	3/40/10(SR)	4/10/20	7	7	-	-	-	-	-	-	-	-
121	Yun247	Huokenmai	2/5/5	3/10/20(SR)	4/60/80	0	0	7	7	-	-	-	-	-	-	-	-
122	Yun61	Bendixiaomai	4/60/80	4/80/60	4/60/80	3/10/10(SR)	4/40/40	8	8	-	-	-	-	-	+	+	-
123	Yun269	Bendiyoumangxiaomai	4/40/40	4/100/100	4/60/50	3/10/10(SR)	0	7	7	-	-	+	-	-	+	-	-
124	Yun402	Batangxiaomai	4/100/100	4/100/100	4/80/100	4/40/30	4/60/80	7	8	-	-	+	-	+	-	+	-
125	Yun232	Huakemai-2	2/5/10	4/100/100	0	0	0	7	7	-	-	+	-	-	-	-	-
126	Yun228	Goujiemiandianmai	4/60/80	4/80/100	4/20/60	0	4/10/40	×	4	+	-	+	-	-	-	+	-
127	Yun323	Yangmai	4/40/60	4/100/100	4/10/10	0	0	7	7	-	-	-	-	-	-	-	-
128	Yun383	Gezamai	1/5/5	0	0	0	0	7	7	-	-	-	-	-	-	+	-
129	Yun397	Suozhuxiaomai	4/40/80	4/100/100	4/100/100	4/60/80	4/100/100	7	7	+	-	-	-	-	-	+	-
130	Yun421	Panxizimai	4/40/50	4/100/100	4/60/60	4/60/40	4/60/40	7	7	-	-	-	-	-	-	-	-
131	Yun109	Nangtoumai	0	4/20/50	4/10/10	0	4/5/t	7	7	-	-	-	-	-	-	-	-
132	Yun95	Heimangmai	1/5/5	2/10/10	0	0	0	8	7	-	-	-	-	-	-	-	-
133	Yun134	Duanmangmai	0	4/100/100	4/10/10	0	0	6	6	-	-	-	-	-	-	-	-
134	Yun223	Bangshuibaiguangtou	4/60/80	4/100/100	4/30/50	4/10/10	0	7	7	-	-	-	-	-	+	-	-
135	Yun207	Datangsanyuemai	2/5/10	0	0	0	0	7	7	-	-	-	-	-	-	-	-
136	Yun241	Shuizaishanmai	1/5/5	0	4/40/50	3/10/20(SR)	4/20/20	7	7	+	-	-	-	-	-	-	-
137	Yun238	Laoyinhuokangmai-3	4/60/60	4/60/80	4/60/20	0	0	7	7	-	-	-	-	-	-	-	-
138	Yun239	Laoyinhuokangmai-4	4/100/100	4/40/40	4/20/30	4/20/20	3/10/20(SR)	7	7	-	-	-	-	-	-	-	-
139	Yun376	Datoumai	4/80/80	4/60/80	4/40/60	4/60/60	4/10/10	7	7	-	-	-	-	-	-	-	-
140	Yun96	Dahuimai	4/80/80	4/60/80	4/40/60	4/60/50	4/80/60	7	5	-	-	-	-	-	-	-	-
141	Yun170	Changmanghongkemai	4/60/80	4/100/100	4/60/80	0	0	7	7	-	-	+	-	-	-	-	-
142	Yun405	Hongmai	4/80/80	4/100/100	4/60/80	4/80/60	4/80/100	7	7	-	-	+	-	-	-	-	-
143	Yun155	Yangmai	4/100/100	4/100/100	4/60/80	4/10/10	0	7	7	-	-	-	-	-	-	-	-
144	Yun174	Biantougaungkemai	4/100/100	3/60/80	4/60/50	4/20/10	4/60/50	7	7	-	-	-	-	-	-	-	-
145	Yun361	Nujiangxiaomai	4/80/100	4/20/30	0	4/20/30	3/40/60(SR)	7	7	-	-	-	-	-	-	-	-
146	Yun385	Gezamei(4)	4/60/80	4/60/60	0	0	0	7	7	-	-	-	-	-	-	-	-
147	Yun105	Xiaotangxiaohuangmai	4/100/100	4/100/100	4/60/80	0	4/10/10	7	7	-	-	-	-	-	+	-	-
148	Yun72	Zimai	4/100/100	4/60/80	4/20/30	4/10/10	4/40/80	7	6	-	-	+	-	-	+	-	-
149	Yun437	Duanmangmai	4/80/100	4/100/100	4/20/20	0	3/10/10(SR)	2	×	-	-	-	-	-	-	-	-
150	Yun306	Dianxihongkeyangmai	4/100/100	2/40/50	0	0	4/60/60	7	8	-	-	+	-	-	-	+	-
151	Ningdi20	Dahongmang	4/100/100	4/40/60	4/40/50	4/40/30	4/100/100	7	7	-	-	+	-	-	+	+	-
152	Ningdi24	Xiaohongmang	4/100/100	4/60/60	4/60/80	4/20/30	4/100/100	7	7	-	-	+	+	-	+	-	-
153	Ningdi39	Shanmai	4/100/100	4/60/80	4/80/80	4/20/20	4/100/100	7	7	-	-	-	-	-	-	+	-
154	Ningdi41	Shanhuomai	4/100/100	4/60/80	4/60/80	0	4/60/80	7	7	-	-	+	+	-	+	-	-
155	Ningdi43	Maohuoke	4/80/100	4/100/100	4/80/100	4/40/30	4/40/80	7	7	-	-	+	-	-	+	+	-
156	Ningdi77	Huomai	4/80/100	4/80/60	4/60/80	4/40/50	4/60/80	7	7	+	-	+	-	-	-	-	-
157	Ningdi57	Baishanhemai	4/60/80	4/80/80	4/40/60	0	0	2	7	+	-	+	-	-	-	+	-
158	Ningdi55	Baimang	4/60/80	4/60/80	4/60/60	4/10/20	4/60/50	7	2	-	-	-	-	-	+	-	-
159	Ningdi52	Baituzi	4/100/100	4/80/100	4/80/80	4/40/60	4/100/100	7	7	-	-	-	-	-	-	+	-
160	Ningdi56	Baimazha	4/80/100	4/80/100	4/80/100	4/60/40	4/100/80	2	×	-	-	-	-	-	-	+	-
161	Ningdi66	Hongtuzi	4/60/80	4/80/80	4/40/60	3/20/10(SR)	4/20/40	8	8	+	-	+	-	-	-	+	+
162	Ningdi19	Chunmai	4/100/100	4/80/100	4/60/80	4/10/10	4/80/100	7	2	-	-	+	-	-	+	-	-
163	Xin216	Baijinbaoyin	4/100/100	4/80/100	4/80/80	4/40/40	4/100/100	7	7	-	-	-	-	-	+	-	-
164	Xin156	Hongmaokechunmai	4/100/100	4/100/100	4/100/100	4/60/80	4/100/100	8	8	-	-	+	+	-	-	-	-
165	Xin155	Hongkechunmai	4/100/100	4/100/100	4/100/100	4/40/50	4/100/100	7	7	-	-	+	-	-	-	-	-
166	Xin234	Hongjinbaoyin	4/100/100	4/100/100	4/100/100	4/60/60	4/100/100	7	8	-	-	-	-	-	-	+	-
167	Xin135	Qilike	4/100/100	4/100/100	4/100/100	4/60/40	4/100/100	8	8	-	-	+	-	-	-	-	-
168	Xin194	Chunmai	4/100/100	4/100/100	4/100/100	4/60/80	4/100/100	7	7	-	-	+	-	-	-	-	-
169	Xin197	Chunmai5haobianyizhong	4/100/100	4/100/100	4/60/80	4/60/80	4/100/100	7	7	-	-	+	-	-	-	-	-
170	Xin153	Heimangmai	4/100/100	4/100/100	4/80/80	4/80/80	4/80/100	8	7	-	-	+	-	-	-	+	-
171	GanA1	Hongchunmai	2/5/5	4/20/40	4/60/80	3/10/10(SR)	4/30/60	7	7	-	-	+	-	-	+	-	-
172	GanA5	Baichunmai	4/100/100	4/100/100	4/80/60	4/80/100	4/100/100	7	7	-	-	-	-	-	-	-	-
173	GanA6	Lvjiankou	4/100/100	4/100/100	4/80/100	4/60/80	4/100/100	8	7	-	-	-	-	-	-	+	-
174	GanA13	Hongchunmai	4/40/60	4/100/100	4/10/10	0	4/40/50	8	7	-	-	+	-	-	+	-	-
175	GanA21	Yangqinke	4/80/80	4/60/80	4/20/20	4/20/20	4/40/20	8	7	-	-	-	-	-	+	-	-
176	GanA20	Hongchunmaii	4/60/80	4/60/80	4/20/40	4/20/30	4/10/10	7	7	-	-	+	-	-	+	-	-
177	GanA23	Juanmangheshangtou	0	2/10/10	4/40/50	0	4/10/20	7	7	-	-	+	-	-	+	-	-
178	GanA25	Changyaomai	4/40/50	4/60/60	4/10/20	3/10/10(SR)	4/10/10	7	7	-	-	-	-	-	-	-	-
179	GanA38	Qinlanmai	4/60/80	4/60/80	3/20/20(SR)	0	4/10/10	7	7	-	-	-	-	-	+	+	-
180	GanA43	Laomangmai	4/60/60	4/60/80	4/20/20	0	4/10/10	7	7	-	-	+	-	-	-	-	-
181	GanA45	Laomangmai	4/20/10	4/40/30	4/10/10	0	0	7	7	-	-	+	-	-	+	-	-
182	GanA49	Xiaohongmai	4/20/10	4/40/60	4/10/10	0	4/10/10	7	7	-	-	+	-	-	+	-	-
183	GanA50	Dahongmai	4/5/5	4/60/60	3/10/10 (SR)	0	0	7	7	-	-	+	-	-	+	-	-
184	GanA56	Gaomangmai	4/40/20	4/60/60	4/60/60	4/5/t	4/40/40	7	7	+	-	+	-	-	+	-	+
185	GanA59	Heshangtou	4/40/50	4/100/100	4/60/80	4/10/t	4/20/40	8	8	-	-	+	-	-	+	-	-
186	GanA61	Hechunmai	4/10/10	4/40/50	4/60/60	0	0	8	8	-	-	+	-	-	+	-	-
187	GanA68	Hongmai	4/10/10	4/20/10	4/40/60	0	4/10/20	7	7	-	-	+	-	-	+	-	-
188	GanA71	Hongmangmai	4/60/50	4/40/60	4/60/60	0	4/10/10	7	7	-	-	+	-	-	+	-	-
189	GanA75	Heshangtou	4/20/30	4/40/60	4/40/50	3/10/10(SR)	4/20/40	7	8	-	-	+	-	-	+	-	-
190	GanA82	Changmangmai	4/5/10	4/40/60	4/40/30	4/10/10	3/10/10(SR)	8	8	+	-	-	-	-	+	-	+
191	GanA86	Hongmai	4/40/10	4/40/60	4/40/20	0	0	9	7	-	-	-	-	-	-	-	-
192	GanA87	Xiaohongmai	4/20/10	4/40/50	4/10/20	0	3/10/t(SR)	7	8	-	-	+	-	-	+	+	-
193	GanA89	Honglanmai	4/60/10	4/40/30	4/60/60	4/20/30	3/10/t(SR)	7	7	-	-	+	-	-	-	-	-
194	GanA90	Tutoulanmai	4/10/20	4/60/60	4/20/10	4/5/t	4/40/10	7	7	-	-	+	+	-	-	-	-
195	GanA107	Xiaomai	4/10/10	4/20/30	4/10/10	0	0	7	8	-	-	+	-	-	+	-	--
196	GanA108	Xiaohongmai	4/5/5	4/40/40	4/40/20	0	0	7	8	-	-	+	-	-	+	-	-
197	GanA111	Dahongmai	4/10/5	1/5/5	4/20/20	0	4/10/10	7	7	-	-	+	-	-	-	-	-
198	GanA118	Damai	4/10/10	4/40/50	4/20/30	0	4/20/10	8	8	+	-	-	-	-	+	-	-
199	GanA120	Hongcuozi	4/40/40	4/60/60	4/60/80	4/80/60	4/60/60	2	2	-	-	+	-	-	-	-	-
200	GanA121	Honggeda	4/10/10	4/40/60	4/60/60	4/60/30	4/30/60	7	8	-	-	-	-	-	-	-	-
201	GanA128	Mimai	4/10/10	4/20/30	4/60/60	4/40/20	4/20/40	7	9	-	-	+	-	-	+	-	-
202	GanA130	Hongduanmang	4/10/10	4/60/80	4/60/80	4/60/80	4/40/50	2	×	-	-	+	-	-	-	-	-
203	GanA132	Baidatou	4/10/20	4/40/60	4/40/60	4/80/80	4/100/100	7	8	-	-	-	-	-	-	-	-
204	GanA134	Hongguangtou	4/40/50	4/100/100	4/60/80	4/80/80	4/100/100	8	8	-	-	+	-	-	-	+	-
205	GanA136	Bailaolaimai	4/20/30	4/60/80	4/40/30	4/60/40	4/60/100	7	7	-	-	+	-	-	-	+	-
206	GanA143	Honghuosui	4/60/80	4/60/80	4/80/80	4/100/100	4/100/100	9	9	-	-	-	-	-	-	-	-
207	GanA147	Baijinta	4/40/60	×	4/40/30	4/80/80	4/60/80	×	×	-	-	-	-	-	-	-	-
208	GanA160	Baiguangtou	4/80/80	4/100/100	4/60/60	4/80/80	4/100/100	2	2	-	-	-	-	-	-	-	+
209	GanA162	Hongchangsui	4/60/60	4/60/80	4/60/80	4/80/100	4/100/100	8	9	-	-	-	-	-	-	-	-
210	GanA171	Hongxiaomai	4/40/10	4/100/100	4/40/60	4/60/80	4/60/100	8	2	-	-	+	-	-	-	-	-
211	GanA176	Baiaimai	4/40/30	4/100/100	4/60/80	4/80/100	4/100/100	×	1	-	-	-	-	-	-	-	-
212	GanA185	Hongguangtou	4/40/60	4/60/80	4/40/60	4/80/80	4/100/100	9	7	-	-	+	-	-	-	-	-
213	GanA187	Jinbaoyin	4/40/60	4/80/60	4/60/60	4/40/40	4/60/80	7	8	-	-	+	-	-	+	-	-
214	GanA188	Baidatou	4/20/30	4/100/100	4/60/80	4/60/80	4/100/100	7	7	+	-	-	-	-	-	-	-
215	GanA189	Baimaomai	4/60/60	4/60/80	4/40/60	4/80/80	4/100/100	8	7	-	-	-	-	-	+	-	-
216	GanA191	Banmangzi	4/60/50	4/80/100	4/60/40	4/80/80	4/100/100	7	7	-	-	-	-	-	-	-	-
217	GanA192	Baiguanghulu	4/40/50	4/40/60	4/60/80	4/80/100	4/80/100	7	7	-	-	-	-	-	-	-	-
218	GanA197	Hezhoudamai	4/60/60	4/80/80	4/60/60	4/40/50	4/40/60	7	7	+	-	+	-	-	-	-	-
219	GanA200	Shanxihong	4/40/60	4/100/100	4/80/100	4/60/80	4/100/100	×	2	-	-	-	-	-	-	-	-
220	GanA201	Hongguangtou	4/40/50	4/100/100	4/80/80	4/80/100	4/100/100	7	8	-	-	-	-	-	-	-	-
221	GanA203	Baidatou	4/20/40	4/60/80	4/80/100	4/40/60	4/100/100	7	7	+	+	-	+	-	-	+	-
222	GanA204	Baimuxieban	4/60/80	4/80/80	4/40/40	4/20/10	4/40/30	7	7	-	-	+	-	-	-	-	-
223	GanA207	Longmaizi	4/80/80	4/80/80	4/80/80	4/100/100	4/100/100	7	7	-	-	-	-	-	-	-	-
224	GanA213	Huidatou	4/60/80	4/100/100	4/60/80	4/80/100	4/100/100	7	7	-	-	-	-	-	-	-	-
225	GanA217	Shanxihong	4/80/80	4/100/100	4/80/60	4/60/80	4/100/100	8	7	-	-	+	-	-	-	-	-
226	GanA223	Hongmaomai	4/40/60	4/100/100	4/60/80	4/10/10	4/100/100	×	×	-	-	-	-	-	-	-	-
227	Gandi678	Dabaimai	4/100/100	4/100/100	4/80/80	4/100/100	4/100/100	7	7	-	-	-	-	-	-	+	-
228	Gandi771	Dabaimai	4/20/60	4/40/60	0	3/10/10(SR)	4/40/40	7	7	-	-	-	-	-	-	+	-
229	Gandi749	Dahonghuohe	0	4/60/80	4/40/50	3/10/10(SR)	4/20/20	2	1	+	-	-	-	-	-	-	-
230	Gandi787	Xiaobaimang	4/10/10	4/40/60	4/40/20	0	4/10/10	7	7	-	-	-	-	-	+	+	-
231	Gandi601	Xiaobaimai	0	0	4/80/80	0	4/20/40	7	7	-	-	-	-	-	+	+	-
232	Gandi681	Xiaobaimai	4/40/10	4/60/80	4/20/30	4/40/30	4/80/60	7	7	-	-	-	-	-	+	+	-
233	Gandi775	Xiaohongmai	4/40/10	4/40/60	4/40/60	0	4/20/60	7	7	-	-	+	-		+	+	-
234	Gandi815	Xiaoqitou	4/40/30	4/40/60	4/60/60	4/10/10	4/40/60	7	7	+	-	+	-	-	+	+	-
235	Gandi650	Zhongfuhongmangmai	4/60/50	2/20/10	4/80/40	0	4/80/80	7	7	-	-	+	-	+	+	+	+
236	Gandi785	Changmang	4/20/20	2/10/10	4/60/50	4/10/10	4/60/80	7	7	-	-	-	-	-	-	-	-
237	Gandi671	Liushihuang	4/80/100	4/100/100	4/40/30	4/10/10	4/80/80	7	×	-	-	-	-	-	-	+	-
238	Gandi697	Huoliyan	4/80/80	4/60/80	4/20/40	4/20/20	4/80/80	8	2	-	-	-	-	-	+	-	-
239	Gandi698	Huoliyan	4/80/100	4/100/100	4/60/80	4/40/30	4/100/100	7	8	-	-	-	-	-	-	-	-
240	Gandi699	Huoliyan	4/60/60	4/60/80	4/60/60	4/10/20	4/80/100	7	7	-	-	-	-	-	+	+	-
241	Gandi606	Huoliran	4/60/80	4/40/60	4/80/80	4/10/10	4/80/100	7	7	-	-	+	-	-	+	-	+
242	Gandi665	Baiqitou	4/100/100	4/100/100	4/80/80	4/40/50	4/80/100	7	7	-	-	-	-	-	-	-	-
243	Gandi702	Baiyangwei	4/60/80	4/40/60	4/20/20	4/10/10	4/20/20	7	7	-	-	-	-	-	-	-	-
244	Gandi818	Baimai	4/60/80	4/60/80	4/10/20	0	4/20/30	7	7	-	-	+	-	-	+	-	-
245	Gandi822	Baicuomai	4/40/80	4/20/60	4/20/30	0	4/40/40	7	7	-	-	+	-	-	+	+	-
246	Gandi658	Baibiaoqiao	4/100/100	4/40/60	4/80/100	4/60/80	4/100/100	7	7	-	-	-	-	-	-	-	-
247	Gandi820	Gamaizi	4/100/100	4/60/80	4/100/100	0	4/40/60	7	7	-	-	-	-	-	+	+	-
248	Gandi717	Lanzhoumai	4/100/100	4/60/80	4/100/100	4/10/10	4/60/100	8	7	-	-	+	-	-	+	+	-
249	Gandi816	Banjiemang	0	0	0	0	0	7	4	-	-	-	-	-	+	+	-
250	Gandi662	Laochunmai	4/60/60	4/20/60	0	0	3/10/10(SR)	7	7	-	-	-	-	-	+	-	+
251	Gandi673	Hongdamai	4/100/100	4/100/100	4/60/80	4/80/80	4/100/100	7	8	-	-	-	-	-	-	-	-
252	Gandi694	Hongchangsuizi	4/100/100	4/100/100	4/80/80	4/60/80	4/100/100	7	2	-	-	-	-	-	-	-	-
253	Gandi792	Hongmangzi	4/20/50	4/80/80	4/40/60	0	4/20/50	7	5	-	-	-	-	-	+	-	-
254	Gandi659	Hongguanggaungtou	4/40/80	4/60/80	4/60/60	4/10/10	4/40/60	2	2	-	-	-	-	-	+	-	-
255	Gandi817	Hongqitou	4/40/50	4/60/80	4/40/40	4/20/30	4/40/40	7	6	-	-	-	-	-	+	+	+
256	Gandi701	Hongyangwei	4/40/60	4/100/100	4/60/80	0	0	7	7	-	-	-	-	-	-	-	+
257	Gandi675	Hongmaizi	4/100/100	4/100/100	4/80/80	0	4/100/100	7	7	-	-	-	-	-	-	+	-
258	Gandi647	Hongqingan	4/40/60	4/100/100	4/80/100	4/60/80	4/80/80	2	×	-	-	-	-	-	-	-	-
259	Gandi656	Hongyanyizi	4/60/60	4/100/100	4/60/80	4/20/10	4/40/60	7	7	-	-	-	-	-	-	+	+
260	Gandi652	Hongsuihonghuomai	4/100/100	4/100/100	4/60/40	4/100/100	4/100/80	7	7	-	-	-	-	-	-	-	+
261	Gandi708	Qinmangzi	4/100/100	4/100/100	4/40/60	4/40/30	4/40/40	7	7	-	-	-	-	-	+	-	+
262	Gandi642	Qinmangmai	4/60/80	4/60/80	4/40/40	4/40/10	0	8	7	-	-	-	-	-	-	-	+
263	Gandi729	Taquan	4/100/100	4/100/100	4/80/80	4/40/60	4/80/60	2	8	-	-	-	-	-	-	+	-
264	Gandi654	Nanianzi	4/100/100	4/60/80	4/80/80	4/80/80	4/100/100	2	7	-	-	+	-	-	-	-	-
265	Gandi644	Xinyuanjinpinpenmai	4/100/100	4/80/60	4/40/40	4/10/t	0	7	7	-	-	-	-	-	+	-	-
266	Gandi810	Wandoumai	4/100/100	4/80/60	4/60/60	4/10/10	4/10/50	7	5	-	-	-	-	-	-	+	+
267	Gandi572	Laomangmai	4/60/80	2/20/10	0	0	0	7	7	-	-	-	-	-	+	-	+
Note: ×:data missing; IT: infection type; S: severity (%); P: incidence (%); SR: slow rusting; +: positive amplification by PCR; -: negative amplification by PCR
